# Supplementary material for: Evidence of Insulin-Sensitizing and Mimetic Activity of the Sesquiterpene Quinone Avarone, a Protein Tyrosine Phosphatase 1B and Aldose Reductase Dual Targeting Agent from the Marine Sponge Dysidea avara
Source: Pharmaceutics. 2023 Feb 4;15(2):528. doi: 10.3390/pharmaceutics15020528 (PMC9964544; doi:10.3390/pharmaceutics15020528)
Supplement: Supplementary file 1 [file pharmaceutics-15-00528-s001.zip]

Archive with 1 entries (1 files):
- pharmaceutics-2132861-supplementary.pdf
